# Supplementary material for: Two Lineages of KLRA with Contrasting Transcription Patterns Have Been Conserved at a Single Locus during Ruminant Speciation
Source: J Immunol. 2020 Mar 25;204(9):2455–63. doi: 10.4049/jimmunol.1801363 (PMC7167460; doi:10.4049/jimmunol.1801363)
Supplement: Data Supplement [file JI_1801363.zip]

Archive with 2 entries (2 files):
- JI_1801363_Supplemental_Material_1.pdf
- manifest.xml
